# Supplementary material for: Systematic Review of the Genus Nalepa Reitter, 1887 (Coleoptera, Tenebrionidae, Blaptinae, Blaptini) from the Tibetan Plateau, with Description of Six New Species and Two Larvae
Source: Insects. 2022 Jun 29;13(7):598. doi: 10.3390/insects13070598 (PMC9316563; doi:10.3390/insects13070598)
Supplement: Supplementary file 1 [file insects-13-00598-s001.zip]

Archive with 1 entries (1 files):
- insects-1783957-supplementary.pdf
